# Supplementary material for: Upregulation of Lactobacillus spp. in gut microbiota as a novel mechanism for environmental eustress-induced anti-pancreatic cancer effects
Source: Gut Microbes. 2025 Feb 23;17(1):2470372. doi: 10.1080/19490976.2025.2470372 (PMC11853549; doi:10.1080/19490976.2025.2470372)
Supplement: Supplemental Material [file KGMI_A_2470372_SM5154.zip]

Archive with 2 entries (2 files):
- Supplementary_Tables.docx
- Supplementary_Figures 241128.docx
